# Supplementary material for: Short-Snouted Toothless Ichthyosaur from China Suggests Late Triassic Diversification of Suction Feeding Ichthyosaurs
Source: PLoS One. 2011 May 23;6(5):e19480. doi: 10.1371/journal.pone.0019480 (PMC3100301; doi:10.1371/journal.pone.0019480)
Supplement: Table S4 — NEXUS file of the modified and extended character matrix from Motani [17] used in the phylogenetic analysis. (TXT) [file pone.0019480.s004.txt]

Table S4.  NEXUS file of the modified and extended character matrix from Motani [17] used in the phylogenetic analysis.

#NEXUS 
[MacClade 4.08 registered to Martin Sander, Universit�t Bonn]


BEGIN TAXA;
	DIMENSIONS  NTAX=35;
	TAXLABELS
	Petrolacosaurus
	Thadeosaurus
	Claudiosaurus
	Hupehsuchus
	Utatsusaurus
	Grippia
	Parvinatator
	Chaohusaurus
	Cymbospondylus_petrinus
	Cymbospondylus_buchseri
	Mixosaurus_cornalianus
	Mixosaurus_atavus
	Mixosaurus_nordenskioeldii
	Besanosaurus
	Shonisaurus_popularis
	Californosaurus
	Toretocnemus
	Hudsonelpidia
	Macgowania
	Suevoleviathan
	Temnodontosaurus
	Leptonectes
	Excalibosaurus
	Eurhinosaurus
	Ichthyosaurus
	Stenopterygius
	Brachypterygius
	Ophthalmosaurus
	Caypullisaurus
	Platypterygius
	Guizhouichthyosaurus
	Shonisaurus_sikanniensis
	Shastasaurus_pacificus_own_obs
	Shastasaurus_liangae
	Callawaya;
END;


BEGIN CHARACTERS;
	DIMENSIONS  NCHAR=111;
	FORMAT SYMBOLS= " 0 1 2 3" MISSING=? GAP=- ;
MATRIX
[                                          10        20        30        40        50        60        70        80        90        100       110]
[                                          .         .         .         .         .         .         .         .         .         .         . ]

Petrolacosaurus                   0000000000000000000000000000?00000?000000000000000000000000000000000000000000000000000000000000000000000?000000
Thadeosaurus                      ?????????????????????????????????????????????000011000?00?0000000000000000000000?110000000000?0000?000001000000
Claudiosaurus                     0100000000000000010000010010??0000?000000000000000100010000000000000000000000000?11000000000000000?0?0001000000
Hupehsuchus                       1001?00100?000?000??????0200????00?????????1????????10????0000000110000001??0011??1000000000101000?000010?00200
Utatsusaurus                      0100000011100100010110010011???1000?101000000000101110000000000001010100010001000110000000001011000000100000000
Grippia                           0100000011101100010???0100?????10?0111110001?0001?1110100100000001020100010001????100???????????0?11?0??0000000
Parvinatator                      ?10?0??0??1????????????1???????????11000????????1?????0?000000000?010?00010011???????????????????????????000000
Chaohusaurus                      ????????????????????????????????01??11?1????00001011101?0100000001020100?100?11????????000001?1100???01?0000000
Cymbospondylus_petrinus           01011101111111010111?1110211??01000100002201?100101110100?0001000?????????0??1?111100000?00010211010001?0000000
Cymbospondylus_buchseri           ???????11?11???0???????1???????1?????00??(01)???1001?11110???0002000???01????????????????????????2?1???0???00000?0
Mixosaurus_cornalianus            11010001111112021011??11??1???1?01??01100001100010111010010002000102010001001111?110010000001?11111101110000000
Mixosaurus_atavus                 1101000111111202101111110211???????12000??011????????????????????????????????????????????????????????????0000?0
Mixosaurus_nordenskioeldii        ?????????????2?2?????????2?????????12201110?1??01??1101001000(12)00010201?1010011???1100100000011?111?1?111?000000
Besanosaurus                      ?00???????1????????????????????1???100???????0002??1110??1110220????1????????1?11??10000??001?2?101?0???1000100
Shonisaurus_popularis             0???1????????????????????????01???0100??220??0112??111000?2002010??3????0100??111?110000?1001?2?10?0????120010?
Californosaurus                   ????????????????????????????????????0????????0003??2210???1001001113?????1???1?101?2000??0001?1112??10?1?????0?
Toretocnemus                      ???????????????????????1???????1???100000?1?????2??210??0?10020011131210010011?2?110000010002??????1?????00000?
Hudsonelpidia                     ????????????????????????0????????0?????????????????2201?012(12)12(12)001?31121010011?20?12100?00011???1????1????00?00
Macgowania                        20?1???11?11???????????10??????100?1000000???2103?12200?011(12)12(12)011131111010011???????????????????????0???1000?0
Suevoleviathan                    20?101?11111?0111011??110??????100?1000??0???210301220100122122011131121110011110212101011112?11121110?11100000
Temnodontosaurus                  2011011111111(01)111(01)1111110201001100110000001122103012201001(12)21220011312(12)0010011121222101(01)11112111121?10?1?100000
Leptonectes                       20?10??11111?0??10?1???11?0??01101?100100011221030122000011(12)(01)2(12)0(01)11311200100112212(23)2101111112111121110?1?100000
Excalibosaurus                    ?0?10??11?11?0?????????11??????111?100100011?210301220100112122011131220010011?????2??????????111??1?????1000??
Eurhinosaurus                     20010?011111?0?010?1??111????01111?10010001122103012201001221220110311200100111212(12)2101111112111121110?1?100000
Ichthyosaurus                     201101011111201110211111020100110011000000112210301220000122122000(01)311210100112212(12)210101112211112111(01)(01)11100000
Stenopterygius                    20(01)1011111111011102111110201?01100?100(02)000112210301220100112122011031121110011221232101011112111121110(01)11100000
Brachypterygius                   20?1???11?11?0????????1?0???111000?100000011???????220010122122001031121?11011??????????????????1????????100000
Ophthalmosaurus                   20110101111110101021111102011110001100?000112210301220011122122001031121011011221232101011122111121110?1?100000
Caypullisaurus                    ?0?1??????1????????????????????0?0??????????22103??220011122122001131121011111???????????????1??1??1?0???100000
Platypterygius                    20110111111120111021??1102???11000?100000011??103??22001(01)122122001031121?11111?????????????????112???0???100000
Guizhouichthyosaurus              211110011111011111011?110211??1101?1100000012011201111000122122111131120010011111111000010001?21101010111000000
Shonisaurus_sikanniensis          ????1????1?????0000?????02?1???1?0?????????110?1?011110001211201??1?????????????????????????????101010???2112?0
Shastasaurus_pacificus_own_obs    ?????00?111?11?1?101??010211?01????????????1?01?2011110001??12011?1?1?????00???1??110000?1001???1?1010?????1?11
Shastasaurus_liangae              2001100111011111010111010?????1000???????????011201111000122122101??1????1?0?111??1?0000?1001?2?101010?1?211211
Callawaya                         ?0?0110110111111102?????0??????100010001001??2111010111001?112211112222001001111110100001001201?101000?11100000
;
END;


BEGIN ASSUMPTIONS;
	OPTIONS  DEFTYPE=unord PolyTcount=MINSTEPS ;
END;


BEGIN MacClade;
	Version 4.0  87;
	LastModified -907578122;
	FileSettings editor  '0' '0' '1' '1';
	Singles 000;
	Editor 00011001111111100100010110 '1' '24' Geneva '9' '168' '1' all;
	EditorPosition  '77' '184' '691' '983';
	TreeWindowPosition  '46' '6' '663' '1102';
	ListWindow Characters closed Geneva '9' '50' '10' '129' '359' 000;
	ListWindow Taxa closed Geneva '9' '50' '25' '129' '278' 100000000;
	ListWindow Trees closed Geneva '9' '50' '10' '276' '490' ;
	ListWindow TypeSets closed Geneva '9' '50' '10' '276' '490' ;
	ListWindow WtSets closed Geneva '9' '50' '10' '276' '490' ;
	ListWindow ExSets closed Geneva '9' '50' '10' '276' '490' ;
	ListWindow CharSets closed Geneva '9' '50' '10' '276' '490' ;
	ListWindow TaxSets closed Geneva '9' '50' '10' '276' '490' ;
	ListWindow CharPartitions closed Geneva '9' '50' '10' '276' '490' ;
	ListWindow CharPartNames closed Geneva '9' '50' '10' '276' '490' ;
	ListWindow WtSets closed Geneva '9' '50' '10' '276' '490' ;
	ChartWindowPosition  '52' '30' '638' '1092';
	StateNamesSymbols closed Geneva '9' '10' '50' '30' '148' '220';
	WindowOrder ;
	OtherSymbols &/ 00 ?-;
	Correlation  '0' '0' '1000' '0' '0' 10011010;
	Salmo 00000001;
	EditorFile  '2';
	ExportHTML _ MOSS  '100' 110000;
	PrettyPrint 10;
	EditorToolsPosition  '529' '46' '115' '165';
	TreeWindowProgram 10;
	TreeWindow 0000;
	Continuous  '0' '3' 1;
	Calculations 0000001;
	SummaryMode  '0' '0' 0;
	Charts  Geneva '9' (normal) 0010;
	NexusOptions  '0' '0' '50' 001011011;
	TipLabel  '1';
	TreeFont  Geneva '9' (normal);
	TreeShape  1.0 1.0 0100;
	TraceLabels 0101;
	ChartColors  '0' '0' '65535' '9' '0' 1;
	ChartBiggestSpot 1;
	ChartPercent 10;
	ChartBarWidth  '10' 1;
	ChartVerticalAxis 10101;
	ChartMinMax  '0';
	TraceAllChangesDisplay  '1' 1;
	BarsOnBranchesDisplay  '0' '0' '60000' '10000' '10000' '10000' '10000' '60000' '65000' '65000' '65000' '6' '1' 0000101;
	ContinuousBranchLabels 0;
	AllStatesBranchLabels 1;
	IndexNotation  '2' 1;
	PrintTree  10.00 '2' '2' '2' '2' '2' '2' '2' '2' '2' '2' '2' Geneva '9' (normal) Geneva '10' (normal) Geneva '9' (normal) Geneva '9' (normal) Geneva '9' (bold ) Geneva '9' (normal) Geneva '9' (normal) '0' '0' '0' '0' '0' '0' '0' '0' '0' '0' '0' '0' '0' '0' '0' '0' '0' '0' '0' '0' '0' '0' '0' '0' '0' '0' '0' '0' '0' '0' '1' '1' '1' '1' '32767' '-1' '-39' '4' '-40' '0' '1' '2' '1' '8' '0' '0' '0' '2' 1000111000000000000100000111000;
	MatchChar 00 .;
	EntryInterpretation 01;
	ColorOptions 11;
	TreeTools  '0' '5' '4' '0' '10' '4' '0' 00100111111101110;
	EditorTools  '0' '0' '0' '1000' '0' '0' '6' '3' '1' 100010101110011;
	PairAlign  '2' '2' '3' '2' '1' '1' '2' '1' '3' 1010;
	BothTools  '1';
END;
